# Supplementary material for: BRCA2 carriers with male breast cancer show elevated tumour methylation
Source: BMC Cancer. 2017 Sep 11;17:641. doi: 10.1186/s12885-017-3632-7 (PMC5594583; doi:10.1186/s12885-017-3632-7)
Supplement: Supplementary file 1 — REMARK patient flow through study (XLSX 34 kb) [file 12885_2017_3632_MOESM1_ESM.xlsx]

## Sheet: ST1 Patient flow in study
Supplementary table 1: Patient flow in study
	MALE BREAST CANCERS
Total patients in kConFab repository	118
FFPE blocks available for DNA extraction	60
Methylation data
APC	60
CDH1	60
FOXC1	60
GSTP1	60
MAL	60
RARB	60
RASSF1A	60
RUNX3	60
TWIST1	60
WIF1	60
